# Supplementary material for: Evolution and development of three highly specialized floral structures of bee-pollinated Phalaenopsis species
Source: EvoDevo. 2020 Aug 10;11:16. doi: 10.1186/s13227-020-00160-z (PMC7418404; doi:10.1186/s13227-020-00160-z)
Supplement: Supplementary file 1 — Additional file 1: Table S1. List of primers used for semi quantitative RT PCR analysis. Table S2. List of Phalaenopsis sequences generated from transcriptome analysis. Table S3. List of sequences used for phylogenetic analyses. Table S4. Results of differential gene expression of MADS-box gene analyses using DESeq in R. Table S5. Results of differential gene expression of MYB and TCP genes analyses using DESeq in R. [file 13227_2020_160_MOESM1_ESM.xlsx]

## Sheet: Table S1
Table S1. List of primers used for semi quantitative RT PCR analysis
Gene	Source of sequence	Direction	Primer	Length (bp)	Tm (°C)	Product size (bp)
PeAP3 clade 1	P.equestris MADS2_consensus	Forward	GCCCAACGCGTACTTATAGC	20	59.1	568
		Reverse	TGCCTGTTCGTCGGATTCTC	20	60.1
PeAP3 clade 2	P.equestris MADS5_consensus	Forward	GCAGCCGATTTGCCATTGAG	20	60.5	531
		Reverse	AGAGGCGACTTGGGATCATG	20	59.5
PeAP3 clade 3	P.equestris MADS3_consensus	Forward	TCTATCACTCGCCTCGTACTG	21	58.8	551
		Reverse	GCAGCTGGGTTTCCATTAGC	20	59.5
PeAP3 clade 4	P.equestris MADS4_consensus	Forward	GCGAGGGAGATCACTGTTCTC	21	60.2	504
		Reverse	CATGTGAGACCCGTCATTTGC	21	59.9
PePI clade 2	P.equestris MADS6_consensus	Forward	GCGATCTAGGCGAGCTTTCT	20	60	517
		Reverse	TCAATCTCCGCGCTCAAGTT	20	60
PeAGL clade 1	P.equestris AGL6-2_consensus	Forward	CTCAAACCACGCAGCACTTG	20	60.3	576
		Reverse	ACCTCGGCATCACAGAGAAC	20	59.3
PeAGL6 clade 2	P.equestris AGL6-1_consensus	Forward	CTCTGCGATGCCGAAATAGC	20	59.5	597
		Reverse	GCCAGGCATGAAAGTGTTTCC	21	60.3
PeAGL6 clade 3	P.equestris AGL6-3_consensus	Forward	CCTTCTCCAAGCGCAGAAATG	20	59.5	525
		Reverse	GTTCAGCGTCCACGACATTG	20	59.8
PeSEP clade 1	P.equestris SEP2_consensus	Forward	CAGGTGACGTTTGCGAAGAG	20	59.5	572
		Reverse	GGCAAGGGCTGGAAGAAATC	20	59.2
PeSEP clade 2	P.equestris SEP1_consensus	Forward	GCTGCAGTTTCTCTCCAAGAAC	22	59.8	565
		Reverse	GTCCTCGCCCAGTAGATTCC	20	59.6
PeSEP clade 3	P.equestris SEP3_consensus	Forward	CTACGAGTTCTGCAGCAACAC	21	58.2	523
		Reverse	CGCCGTTGCCATCGTTATATC	21	59.3
PeSEP clade 4	P.equestris SEP4_consensus	Forward	ATCAACCCACCTCCGATCTC	20	58.9	595
		Reverse	GGCTCGTCTTCTTGCAACTTC	21	59.8
PeDIV clade 2	Phalaenopsis equestris (Contig_17323)	Forward	CATTGGTGATGTCGTGGATG	20	60.8	266
		Reverse	AGGATTTGATTCGGGAGGAC	20	60.3
PePCF clade 1	Phalaenopsis equestris (Contig_60585)	Forward	GCGGTGAGAACATTCCAAAC	20	60.5	222
		Reverse	AGGTCATGCCTTTGGTTCTG	20	60.1
PeActin	P.equestris Actin	Forward	GGCTAACAGAGAGAAGATGACC	22	58.3	697
		Reverse	AATAGACCCTCCAATCCAGAC	21	59.3
PpAP3 clade 1	P. pulcherrima MADS2_consensus	Forward	GCCCAACGCGTACTTATAGC	20	59.1	553
		Reverse	ACCTGCCTGTTAGTCGGATTC	21	59.8
PpAP3 clade 2	P. pulcherrima MADS5_consensus	Forward	AGAGGCGACTTGGGATCATG	20	59.5	528
		Reverse	GCAGCCGATTTGCCATTGAG	20	60.5
PpAP3 clade 3	P.pulcherrima MADS3_consensus	Forward	GCTTCTCCTGCTGCTTTGG	19	59.1	565
		Reverse	AGACTGCGTGCTCAGTTTCC	20	60.6
PpAP3 clade 4	MADS4_consensus	Forward	TCTGCGATGCTGAGGTTTCG	20	60.7	547
		Reverse	TCGTGAGAGCCATATCCAGTTC	21	59.6
PpPI clade 1	P.pulcherrima MADS6_consensus	Forward	GCGATCTAGGCGAGCTTTCT	20	60	527
		Reverse	TCAATCTCCGCGCTCAAGTT	20	60
PpAGL6 clade 1	P.pulcherrima AGL6-1_consensus	Forward	CTCTGCGATGCCGAAATAGC	20	59.5	573
		Reverse	TCCACCGTTCCTAGGCATTG	20	59.7
PpAGL6 clade 2	P.pulcherrima AGL6-2_consensus	Forward	CTTCTCCAAGCGCAGGAATG	20	59.3	530
		Reverse	GGAACGCATTGCCTTCAACC	20	60.4
PpAGL6 clade 3	P.pulcherrima AGL6-3_consensus	Forward	GCTGAGGTCGCCCTAATCATC	21	60.6	557
		Reverse	GTCCAGTCCCGCATGAAATTG	21	59.9
PpSEP clade 1	P.pulcherrima SEP2_consensus	Forward	TCATCCGTCTACACCCTCAAAG	22	59.5	103
		Reverse	CCCATTTAAGGCCTCAAGCATAG	23	59.4
PpSEP clade 2	P.pulcherrima SEP1_consensus	Forward	GTGGAGTTGAAGAGGATTGAGAAC	24	59.3	415
		Reverse	GCCTCTTTGTTGACCTGATCTG	22	59.3
PpSEP clade 3	P.pulcherrima SEP3_consensus	Forward	TGCTGAGGTTGCGCTAATCG	20	50.2	598
		Reverse	GGCAACGGCTGGAAGAAATC	20	60.8
PpSEP clade 4	P.pulcherrima SEP4_consensus	Forward	TGCTGAGGTTGCGCTAATCG	20	61.1	504
		Reverse	GGCAACGGCTGGAAGAAATC	20	59.8
PpDIV clade 2	Phalaenopsis pulcherrima (Contig_16644.1)	Forward	TGTAAGCGCCATAGATGCTG	20	60	230
		Reverse	GGCCGAGTAGAAACAACCTATG	20	60
PpPCF calde 1	Phalaenopsis pulcherrima (Contig_25018)	Forward	TTCTGCTGCGGGATAATAGC	20	60.3	205
		Reverse	TTGAGCAAAGTGTGCTGGTC	20	60
PpActin	P.pulcherrima Actin	Forward	GGCAACTTGATGAGGTCCGA	20	60	589
		Reverse	ATCATCTCCGGCAAACCCAG	20	60

## Sheet: Table S2
Table S2. List of Phalaenopsis sequences generated from transcriptome analysis.
1. FUL
>Phalaenopsis_equestris_(PeFUL1)
MGRGRVQLKRIENKINQQVTFSKRRSGLLKKAHEISVLCDADVALIIFSNKGKLCEYSTDSSMEKILERYEHYSYTERALYSNEDNPQADWRLEYNKMKAKVESLQKSQRHLMGEQLDSLSIKELQHLEQQLESSLKHIRSRKTQLMVDSISELQKKEKLLLEQNKTLQDMAKAKAKALVQNAAWEQQNKSQYSSAPPHAVISDSVPTPTSRTFQARANGEESPQPQLRLGNTLLPPWMLSHVN
>Phalaenopsis_equestris_(PeFUL2)
MRRGRVQLKRIENKINRQVTFSKRRSGLLKKAHEISVLCDAEVALVIFSAKGKLYEYSTDSCMDRILDRYERYCYAEKALQITEPESQGDICNEYGKLKNKIEALQKSRSHLMGEQLDSLSIKELQHLEQQLETALKLIRTQRIQLLLNCITEFQRKEKSLLEHNSLLEAKLCSFQLDPQITETATQNPNRKQQKQDQVNSSPSPFLPPNHLPTLNLGTYPASDGEEAEDPTLLQMNSISLPPWMLRSST
>Phalaenopsis_pulcherrima_(PpFUL1)
MGRGRVQLKRIENKINQQVTFSKRRSGLLKKAHEISVLCDADVALIIFSNKGKLCEYSTDSSMEKILERYEHYSYTERALFSNEDNPQADWRLEYNKMKARVESLQKSQRHLMGEQLDSLSIKELQHLEQQLESSLKHIRSRKTQLMVDSISELQKKEKLLLEQNKTLQDMAKAKAKALVQNVAWEQQNKSQYSSAPPHAVISDSVPTPSSRAFQARANGEESPQPQLRLGNTLLPPWMLSHIN
>Phalaenopsis_pulcherrima_(PpFUL2)
MRRGRVQLKRIENKINRQVTFSKRRSGLLKKAHEISVLCDAEVALIIFSAKGKLYEYSTDSCMDRILDRYERYCYAEKALQITEPESQGDICNEYGKLKNKIEALQKSRSHLMGEQLDSLSIKELQHLEQQLETALKQIRSQRIQILLNSITEFQRKEKSLLEHNSLLEAKLCSFQLDPQITETTAQNPNRKQQRQDQDISSPSPFPHPNHLPTLNLGTYPASDGEEAEDPTLLQMNSISLPPWMLRSST
2.AP3
>Phalaenopsis_equestris_(PeMADS2/AP3-1)
MGRGKIEIKKIENPTNRQVTYSKRRVGILKKAKELTVLCDAQVSLIMFSSTGKLADYCSPSTDIKGIYERYQVVTGMDLWNAQYERMQNTLKHLNEINQNLRKEIRRRKGEELEGMDIKQLRGLEQTLEESLRIVRHRKYHVIATQTDTYKKKLKSTRETYRALIHELDMKEENPNYGFNVENQSRIYENSIPMVNECPQMFSFRVVHPNQPNLLGLGYESHDLSLA
>Phalaenopsis_equestris_(PeMADS3/AP3-3)
MGRGKIEIKKIENPTNRQVTYSKRRAGIMKKASELTVLCDAQLSLVMFSSTGKFSEYCSPTTDTKSVYDRYQQVSGINLWSEQYEKMQNTLNHLKEINHNLRREIRQRMGEDLEGLEIKELRGLEQNMDEALKLVRNRKYHVISTQTDTFKKKLKNSQETHRNLLRELETEHAVYYVDDDPNNYDGALALGNGASYLYSFRTQPSQPNLQGVGYVPHDLRLA
>Phalaenopsis_equestris_(PeMADS4/AP3-4)
MGRGKIEIKKIENPTNRQVTYSKRRAGIMKKAREITVLCDAEVSLIMFSSTGKFSEYCSPSTETKKVFERYQQVSGINLWSSQYEKMLNTLNHSKEINRNLRREVRQRMGEDLEGLDIKELRGLEQNIDEALKLVRNRKYHVISTQTDTYKKKLKNSQETHRNLMHELEIVEDHPVYGFHEDSSNYEGVLALANDGSHMYAFRVQPNQQNLQGTGYSSHDLRLA
>Phalaenopsis_equestris_(PeMADS5/AP3-2)
MGRGKIEIKKIENPTSRQVTYSKRRLGIMKKAEELTVLCDAQLSLIIFSSSGKLADFCSPSTDVKDIVERYQNVTGIDIWDAQYQRMQNTLRNLREINRNLQKEIRQRKGENLEGLGVKELRGLEQKLEESVKIVRQRKYHVIATQTDTCRKKLKSSRQIYRALTHELQKLDEENQPCSFLVEDLSCIYDSSISMANRLHRSEPNVQKVVRECHEFGFD
>Phalaenopsis_pulcherrima_(PpAP3-1)
MGRGKIEIKKIENPTNRQVTYSKRRVGILKKAKELTVLCDAQVSLIMFSSTGKLADYCSPSTDIKGIYERYQVVTGMDLWNAQYERMQNTLKHLNEINQNLRKEIRRRKGEELEGMDIKQLRGLEQTLEESLRVVRHRKYHVIATQTDTYKKKLKSTRETYRALIHELDMKEENPNYGFNVENQSRIYETSIPMVNECPQMFSFRVVHPNQPNLLGLGYESHDLSLA
>Phalaenopsis_pulcherrima_(PpAP3-2)
MGRGKIEIKKIENPTSRQVTYSKRRLGIMKKAEELTVLCDAQLSLIIFSSSGKLADFCSPSTDVKAIFERHKKVTGIDIWDAQYQRMQNTLKNLREVNRNLQKEIRQRKGENLEGLGVKELRGLEQKLEESVKIVRQRKYHVIATQTDTCRKKLKNSRQIYKALTHELKMDEKNQPCCFLAEDLSSIYDSSISMANRLHRSEPNVQKVVHECHEFGFD
>Phalaenopsis_pulcherrima_(PpAP3-3)
MGRGKIEIKKIENPTNRQVTYSKRRAGIMKKASELTVLCDAQLSLVMFSSTGKFSEYCSPTTDTKSVYDRYQQVSGINLWSAQYEKMQNTLNHLKEINHNLRREIRQRMGEDLEGLEIKELRGLEQNMDEALKLVRNRKYHVISTQTDTFKKKLKNSQETHRNLLRELETEHAVYYVDDDPNNYDGALALGNGASYLYSFRNQPSQPNLQGVGYVPHDLRLA
>Phalaenopsis_pulcherrima_(PpAP3-4)
MGRGKIEIKKIENPTNRQVTYSKRRAGIMKKAREITVLCDAEVSLIMFSSTGKFSEYCSPSTETKKVFERYQQVSGINLWSSQYEKMLNTLNHSKEINRNLRREVRQRMGEDLEGLDIKELRGLEQNIDEALKLVRNRKYHVISTQTDTYKKKLKNSQETHRNLMHELEIVEDPPVYGIHEDSSNYEGVLALANDGSHMYAFRVQPNQQTLQGTGYGSHDLRLA
3. PI
>Phalaenopsis_equestris_(PeMADS6/PePI)
MGRGKIEIKRIENSTNRQVTFSKRRNGIMKKAKEISVLCDAQVSLVIFSSLGKMFEYCSPSTTLSKMLEKYQQNSGKKLWDAKHENLSAEIDRIKKENDNMQIELRHLKGEDLNSLNPKELIPIEEALQNGLTSVRDKQMDYLKMLKKNERMLEDENKRLTYLLHQQQMAMEGSMRELDIGYHHKDREYAAQMPMTFRVQPIQPNLQGNK
>Phalaenopsis_pulcherrima_(PpPI1)
MGRGKIEIKRIENSTNRQVTFSKRRNGIMKKAKEISVLCDAQVSLVIFSSLGKMFEYCSPSTTLSKMLEKYQQNSGKKLWDAKHENLSAEIDRIKKENDNMQIELRHLKGEDLNSLNPKELIPIEEALQNGLTSVRDKQMDYLKMLKKNERMLEDENKRLTYLLHQQQMAMEGSMRELDIGYHHKDREYAAQMPMTFRVQPIQPNLQGNK
4. AG
>Phalaenopsis_equestris_(PeAG3)
KELKDNGAILAFILPHSFCFIFHGIFV*VQFCLTSHSNAINNPSF*KTLSLFLSLPPFFYLLLSLVPTIHPIF*NRWQWLPELIACPSLVASSYISPSPKLERERRCPS*EKVRDQMKNNEVEFRS*IPQV*IFISKEGVMERNMKGRGKIEIKKIENTTNRQVTFCKRRNGLLKKAYELAVLCDAEVAVIIFSGRGRLYEYANNSVKGTIERYKKARTDNSTTGSTNQTNSEYYQHEASKLLQQITDLQTSNRNLMGEALSTMNLRELKQLEARLEKAINKIRSRKNELLYAEIEYMHKKEMELQNDNMCLRNKIAENERLHQQQQQQQQMRVLQSTRNEYEAMPPFDSQTFLQANLLTGNNQPLN*DIASLKLMSMKL*SYASIWFYYTFIIVLCK*…
>Phalaenopsis_equestris_(PeMADS1/PeAG1)
MEPKEKMGRGKIEIKRIENTTNRQVTFCKRRNGLLKKAYELSVLCDAEVALIIFSTRGRLYEYANNSVKGTIERYKKASTDNSNTGSISEANSQYYQQEATKLRQQITNLQNSNRNLLGDALTTMSLRDLKQLETRLEKGINKIRAKKNELLHAEIDYMQKREMELQTDNMFLRNKISDNERAQQQHQHMSILPSTSTEYEVMPPFDSRSFLHVNLMDPNDRYSHQQQTALQLG
>Phalaenopsis_pulcherrima_(PpAG1)
*EEKI*YNGGLSPSPFPFGFVFVFIFFYFYHSILV*VQLRPGLFQTPLIITSPSPFQLLSLSSHLWMWSHGLITSHPFFSLS*EETIPHIS*ATEE*MMFGSSQPGNMDSSSMEPKEKMGRGKIEIKRIENTTNRQVTFCKRRNGLLKKAYELSVLCDAEVALIIFSTRGRLYEYANNSVKGTIERYKKASTDNSNTGSISEANSQYYQQEASKLRQQITNLQNSNRNLLGDALTTMSLRDLKQLETRLEKGINKIRAKKNELLHAEIDYMQKREMELQTDNMFLRNKISDNERAQQQHQHMSILPSTSTEYEVMPPFDSRSFLHVNLMDPNDHYSHQQQTALQLG*WKVAANMVVMMAF*SMRRKYVWYVL*EDV**SFICIIIWNIDQLEAVAF*GC…
>Phalaenopsis_pulcherrima_(PpAG2)
KELKDNGAILAFILPHSFCFIFHGIFV*VQFCLTSHSNAINNPSF*KTLSLFLSLPPFFYLLLSLVPTIHPIF*NRWQWLPELIACPSLVERGGKLEGLPAY*PASCNLFKKLAFFQATAREDAQEARLQLLRAREASMMESKEKMGRGKIEIKRIENTTNRQVTFCKRRNGLLKKAYELSVLCDAEVALIIFSSRGRLYEYANNSVKGTIDRYKKASSDNSNSGSISETNAQYYLQEASKLRQQITNLQNSNRNLMGEALSTMSLRDLKQLETRLEKGINKIRSKKNELLYAEIEYMQKREMELQNDNMYLRNKIADNERTQQQPHINMMPSTSSEFEVMPPFDSRNFLQVNLMDPNHHYSLQQQTALQLG*LVPLHSWIR*ELQ*DKCEPNPK*VRV…
>Phalaenopsis_pulcherrima_(PpAG3)
KELKDNGAILAFILPHSFCFIFHGIFV*VQFCLTSHSNAINNPSF*KTLSLFLSLPPFFYLLLSLVPTIHPIF*NRWQWLPELIACPSLVASSYISPSPKLERERRCPS*EKVRDQMKNNEVEFRS*IPQV*IFISKEGVMERNMKGRGKIEIKKIENTTNRQVTFCKRRNGLLKKAYELAVLCDAEVAVIIFSGRGRLYEYANNSVKGTIERYKKARTDNSTTGSTNQTNSEYYQHEASKLLQQITDLQTSNRNLMGEALSTMNLRELKQLEARLEKAINKIRSRKNELLYAEIEYMHKKEMELQNDNMCLRNKIAENERLHQQQQQQQQMRVLQSTRNEYEAMPPFDSQTFLQANLLTGNNQPLN*DIASLKLMSMKL*SYASIWFYYTFIIVLCK*…
5.STK
>Phalaenopsis_equestris_(PeMADS7/PeSTK1)
MGRGKIEIKRIENTTNRQVTFCKRRNGLLKKAYELSVLCEAEIALIVFSSRGRVYEYANNSIKATIEKYKKTCAGSSNPGSLVEVNSHQYYQQESAKMRHQIQLLQNSNRHLMGDGLSSLNLKELKQLENRLERGITRVRSKKHELLFAEIEYMQKREVELQNDNMYLRAKIADNERAQQANIVQAGVDFESIPSFDSRNYYHINMLESASHYSHHQDQTALHLGYET
>Phalaenopsis_equestris_(PeSTK2)
MGRGKIQIKRIESTTNRQVTFCKRRNGLLKKAYELSILCDAEVALIIFSSRGRLYEYSSHSTKSTIERYKSTSANGPNSVVEINSQQYYQQEAAKLRHQMQILQNANRHLIGEGLASLSIKELKQLESRLERAITRIRSKKHEMLFSEIEFMQKREEALQSENMFLRAKITENERAQASIATTASALETLTTFDSRNYFNVNMLEAATNYPNQDQTTLHLGYDS
>Phalaenopsis_pulcherrima_(PpSTK1)
MGRGKIEIKRIENTTNRQVTFCKRRNGLLKKAYELSVLCDAEVALIIFSSRGRLYEYANNSVKGTIDRYKKASSDNSNSGSISETNAQYYLQEASKLRQQITNLQNSNRNLMGDGLSSLNLKELKQLENRLERGITRVRSKKHELLFAEIEYMQKREVELQNDNMYLWAKIADNERAQQVNIVQAGVDFESIPSFDSRNYYHINMLESASHYSHHQDQTALHLGYET
>Phalaenopsis_pulcherrima_(PpSTK2)
MGRGKIEIKRIENTTNRQVTFCKRRNGLLKKAYELSVLCDAEVALIIFSTRGRLYEYANNSVKGTIERYKKASTDNSNTGSISEANSQQYYQQEATKLRHQMQILQNANRHLIGEGLASLSIKELKQLESRLERAITRIRSKKHEMLFAEIEFMQKREEALHSENMFLRAKITENERTQASIATTASALETLSTFDSRNYFNVNMLEAATNYPNQDQTTLHLGYDS
6.AGL6
>Phalaenopsis_equestris_(PeAGL6-3)
MGRGRVELKLIENKINRQVTFSKRRNGLMKKAFELSVLCEAEVALIIFSSRGKLFEFGSPDIKTTIGRYLRCNFSPQAMDPADLEAQKWYMELSKLKARYESLQQSQRHLLGEDLDALSLKDLEHLEQQLESALSLGRKRRTEIMLNQMEELKKKLAAEYRPMRSIHKSWGHDAVAPAGAFSNYPNHPNVVDAEPTLQIGYHHHEPSEETNQRNVGAQNNFMRGWTL
>Phalaenopsis_equestris_(PeMADS14/PeAGL6-1)
MGRGRVELKRIENKINRQVTFSKRRNGIMKKAYELSVLCDAEIALIIFSSRGKLFEFGSPDITKTLERYQRCTFTPQTIHPNDHETLNWYQELSKLKAKYESLQRSQRHLLGEDLDLLSLKELQQLERQLESSLSQARQKRTQIMLDQMEELKKKERQLGDINKQLKHKLGADGGSMRALQGSWRPASGANIDTFRNHSSNMDTEPTLQIGRYNQYVPSEATIPRNGGAGNTFMPGWGAV
>Phalaenopsis_equestris_(PeMADS16/PeAGL6-2)
MGRGRVELKRIENKINRQVTFSKRRNGLLKKAYELSVLCDAEVALIIFSSRGKLYEFGSAGTCKTLERYQRTCYSSQATNPIDRETQSWYQEVSKLKAKFDSLQRSHRNLLGEDLGPLNVKELQQLERQLESALSQARQRKTQIMLDQMEELRKKERQLGEINKQLKMKLEAGGGSLRLIQGSWDSDAAVVEGNAFHMHPYHSNSLECEPTLHIGYHQFVPPETVIPRTPGVENNNFMLGWML
>Phalaenopsis_pulcherrima_(PpAGL6-1)
MGRGRVELKRIENKINRQVTFSKRRNGLLKKAYELSVLCDAEVALIIFSSRGKLYEFGSAGTCKTLERYQRTCYSSQATNPIDRETQSWYQEVSKLKAKFDSLQRSHRNLLGEDLGPLNVKELQQLERQLESALSQARQRKTQIMLDQMEELRKKERQLGEINKQLKMKLEAGGGSLRLIQGSWDSDAAVVEGNAFHMHPYHSNSLECEPTLHIGYHQFVPPETVIPRTPGVENNNFMLGWML
>Phalaenopsis_pulcherrima_(PpAGL6-2)
MGRGRVELKRIENKINRQVTFSKRRNGIMKKAYELSVLCDAEIALIIFSSRGKLFEFGSPDITKTLERYQRCTFTPQTIHPNDHETLNWYQELSKLKAKYESLQRSQRHLLGEDLDLLSLKELQQLERQLESSLSQARQKRTQIMLDQMEELKKKERQLGDINKQLKHKLGADGGSMRALQASWRPASGANIDTFRNHSSNMDTEPTLQIGRYNQYVPSEATMPRNGGAGNTFMPGWGAV
>Phalaenopsis_pulcherrima_(PpAGL6-3)
MGRGRVELKLIENKINRQVTFSKRRNGLMKKAFELSVLCEAEVALIIFSSRGKLFEFGSPDIKKTIGRYLRCNFSPQAMDPADLEAQKWYMELSKLKARYESLQQSQRHLLGEDLDALSLKDLEHLEQQLESALSLGRQRRTEIMLNQMEELKKKLAAEYRPMRSIQRSWGHDAVAPTGAFSNFPNHPNVVDTEPTLQIGYHHYEPSEETNQRNVGAQNNFMRDWTL
7. SEP
>Phalaenopsis_equestris_(PeSEP1)
MGRGRVELKRIENKINRQVTFAKRRNGLLKKAYELSVLCEAEVALIIFSNRGKLYEFCSSSSMLKTLERYQKNNYGAPETNIISRETQSSQQEYLKLKSRVEALQRSQRNLLGEDLGPLNSKELEQLERQLDNSLKQIRSTRTQFMLDQLADLQRREQMLCEANKTLKRRLEESNQANPQQIWDPSTAHAMGYDQRQPVQPHGEAFYHPLECEPTLHIGYHSDLSIAPMAAPNVNNYMPPGWL
>Phalaenopsis_equestris_(PeSEP2)
MGRGRVELKRIENKINRQVTFAKRRNGLLKKAYELSVLCDAEVALIVFSNRGRLFEFCSSSSMTKTLERYQKCSYNATESTVPSKDTQNSYQEYLKLKTKVEYLQRSQRNLLGEDLIELGSKELEQLELQLEMSLKQIRSTKTQLMLDQLCDLKRKEQMLQETNRALRRKLQEDEPEIPLELSWTGGGGNGPCERQQPQSEDFFQPLPSLQIGFSPICIDQQLNTGSSSAHNINGFISGWM
>Phalaenopsis_equestris_(PeSEP3)
MGRGRVELKRIENKINRQVTFAKRRNGLLKKAYELSVLCDAEVGLIIFSNRGKLYEFCSNTSMLKTLEKYQKCNFGGPETTIISRETQNSQQEYLKLKSRVEALQRSQRNLLGEDLAPLSGKELEQLERQLDSSLKQIRSTRTQFMLDQLADLQRREQMLCEANRALKIRFEEGSQANQPQVWDPSNTHAVGYGRQPAQHHGEAFYHPLDSEPTLQIGYHSDITMATATTSTVNNYMLPGWL
>Phalaenopsis_equestris_(PeSEP4)
MGRGRVELKMIENKINRQVTFAKRRNGLLKKAYELSVLCDAEVALIVFSNRGRLFEFCSSSSMMKTIERYQKCSYNTTETRIPSKETQNNYQEYLKLKAKVEYLQRSQRNLLGEDLALLTTKELEQLEHELEMSLKKIRSTKSQLMLDQLCDLKRKEQMLQEANKALRMKLQEDEPEMPLQLSWSGGRTAGNAGSPCDRQPQSDVFFQPLPCDPTLQIGYNPICIEQQLNNGSSSHNINGFLPGWM
>Phalaenopsis_pulcherrima_(PpSEP1)
MGGGRVELKRIENKINRQVTFAKRRNGLLKKAYELSVLCDAEVALIVFSNRGRLFEFCSSSSMTKTLERYQKCSYNATESTVPSKDTQNSYQEYLKLKTKVEYLQRSQRNLLGEDLIELGSKELEQLELQLEMSLKQIRSTKTQLMLDQLCDLKRKEQMLQEANRALRRKLQEDEPEIPLELSWTGGGGNGPCERQQPQSDDFFQPLPSLQIGFSPICMDQQLNTGSSSAHNINGFISGWM
>Phalaenopsis_pulcherrima_(PpSEP2)
MGRGRVELKRIENKINRQVTFAKRRNGLLKKAYELSVLCEAEVALIIFSNRGKLYEFCSSSSMLKTLERYQKNNYGAPETNIISRETQSSQQEYLKLKSRVEALQRSQRNLLGEDLGPLNSKELEQLERQLDNSLKQIRSTRTQFMLDQLADLQRREQMLCEANKTLKRRLEESNQANPQQIWDPSTAHAMGYDQRQPVQPHGDAFYHPLECEPTLHIGYHSDLSIAPMAAPNVNNYMPPGWL
>Phalaenopsis_pulcherrima_(PpSEP3)
MGRGRVELKRIENKINRQVTFAKRRNGLLKKAYELSVLCDAEVGLIIFSNRGKLYEFCSNTSMLKTLEKYQKCNFGGPETTIISRETQNSQQEYLKLKSRVEALQRSQRNLLGEDLAPLSGKELEQLERQLDSSLKQIRSTRTQFMLDQLADLQRREQTLCEANRALKIRFEESSQGNQPQVWDPSNAHAVGYGRQPAQQHGEAFYHPLDSEPTLQIGYHSDITMATATTSTVNNYMLPGWL
>Phalaenopsis_pulcherrima_(PpSEP4)
MGRGRVELKMIENKINRQVTFAKRRNGLLKKAYELSVLCDAEVALIVFSNRGRLFEFCRSSSMMKTIERYQKCSYNTTETIIPSKETQNSYQEYLKLKTKVEYLQRSQRNLLGEDLIELGSKELEQLELQLEMSLKQIRSTKTQLMLDQLCDLKRKEQMLQEANRALRRKLQEDEPEIPLELSWTGGGGNGPCERQQPQSDDFFQPLPSLQIGFSPICMDQQLNTGSSSAHNINGFISGWM
8. DIV
>Phalaenopsis_equestris_(Contig_59439)
NSWMEVISPYPAYLSNSNWILGEKKSGNWTQHENKLFENALAHFDEDLPDRWVKVAEMIPGKTVEDVVAHYRDLEDDVNCIEAGLIPLPGYSSSSFTLDWENDHGFDELRHACCVGGKRLGGRLAEHERKKGIPWTEEEHKRFLIGLKKYGKGDWRNISRNFVVTRTPTQVASHAQKYFIRLNSGTKEKRRASIHDIKTVSLEDSRSPSPSQPSVSSIQSSSSSAPATSEQFSMVVDSKLPNEVATIFSPSSNGNQFIQSSYGIFPYGMKLQPQSTFQCNLNGAIPGQNGVFFMACMK
>Phalaenopsis_equestris_(Contig_17323)
GEEEASWWSREDEKAFENALATVPYPAKDESEALAPPLAAEDRWLESVAARVPGKTIIEIKKHYGLLIEDVSAIDAGRVPIPRYDDDSSSSPRSGDQAGKKHNGFADRKAGSGGFDSGGQCKGGSKSDPERKKGIPWTEEEHRLFLLGLEKFGKGDWRSISRNFVVSRTPTQVASHAQKYFIRLNSINRDRRRSSIHDITNVNNGDVQTSSQGPITGQGIVNCAPPVGSFINPPPLQPNVAAMGIYGAPVGHPVPGHIVSAVGTPVMLPPGHAPYVLPVAYQIPPTM
>Phalaenopsis_equestris_(Contig_36648)
NSGMEVLTPAPAYFSNYNWFVGEKKCGNWTQQENKLFEKALARFDTDTPERWLMVARMIPGKTVDDVVSHYQDLEEDVSCIEAGLIPFPGYSSSSLTLDWESDHGFDGLKQDYCFGGKRSGGRLADHERKKGIPWTEEEHKRFLLGLKKYGKGDWRNISRNFVVTRTPTQVASHAQKYFLRLNSGGKDKRRASIHDITTINMEDSSPSSPSQPSVVTVQSCSAIAPSSEHFSVAVDSKQLNEVANFFSKSVDSNPYIPSPYGLQQYGMIQQARNLQPSNLSGSIVGNNGVLFMQ
>Phalaenopsis_equestris_(Contig_63209)
TIANSLMEVLNPAYLSNSNWLIGEKKSGNWTQQENKLFENALAHFDRDTPDRWMRVAGMIPGKTVEDVMSHYHDLEEDVTCIEAGLVPFPGYNSSSFTLDWESGHGFDEVKHAYSISVKRPGTRLIDHERKKGVPWTEEEHKRFLMGLKKYGKGDWRNISRNFVVTRTPTQVASHAQKYFIRLNSGSKDKRRASIHDITMVNVEDSRPPSPSQSCSATAPATAENFSVVVDSKQPNEVVKGFSGSPDKTRLVQPPYGIQPYGMKLQAHNLNNGNLNGSAMGHHGVLFM
>Phalaenopsis_pulcherrima_(Contig_16644.1)
GEEEASWWSREDEKAFENALAMVPYPAKDESEALAPPLAAEDRWLESVAARVPGKSIVEIKKHYGLLIEDVSAIDAGRVPIPRYADDSSSSPRSGDGKKHYGFADRKAGSGGIDSGGQCKGGSKSDPERKKGIPWTEEEHRLFLLGLDKFGKGDWRSISRNFVVSRTPTQVASHAQKYF
>Phalaenopsis_pulcherrima_(Contig_27642)
NSLMEVLNPAYLSNSNWLIGEKKSGNWTQQENKLFENALAHFDRDTPDRWMRVAGMIPGKTVEDVMSHYHDLEEDVTCIEAGLVPFPGYNSSSFTLDWESGHGFDEVKHAYSISVKRPGTRLIDHERKKGVPWTEEEHKRFLMGLKKYGKGDWRNISRNFVVTRTPTQVASHAQKYFIRLNSGSKDKRRASIHDITMVNVEDSRPPSPSQSCSATAPGTAENFSAVVDSKQPNEVAKGLSASPDKTRLVQPPYGIQPYGMKLQAQ
>Phalaenopsis_pulcherrima_(Contig_52405)
NSWMEVISPYPAYLSNSNWIIGEKKSGNWTQHENKLFENALAHFDEDLPDRWVKVAEMIPGKTVEDVVAHYRDLEDDVNCIEAGLIPFPGYSSSSFTLDWENEHGFDELRHACCVGGKRLGGRLAEHERKKGIPWTEEEHKRFLIGLKKYGKGDWRNISRNFVVTRTPTQVASHAQKYFIRLNSGTKEKRRASIHDIKTVSLEDSRSPSP
>Phalaenopsis_pulcherrima_(Contig_47863)
NSGMEVLTPAPAYFSNYNWFVGEKKCGNWTQQENKLFEKALARFDTDTPERWLMVAKMIPGKTVDDVVSHYQDLEEDVSCIEAGLIPFPGYSSSSLTLDWESDHGFDGLKQDYCFGGKRSGGRLADHERKKGIPWTEEEHKRFLLGLKKYGKGDWRNISRNFVVTRTPTQVASHAQKYFLRLNSGGKDKRRASIHDITTIN
9. RAD
>Phalaenopsis_pulcherrima__(Contig_51010)
EEEASWWSREDEKAFENALAMVPYPAKDESEALAPPLAAEDRWLESVAARVPGKSIVEIKKHYGLLIEDVSAIDAGRVPIPRYADDSSSSPRSGDGKKHYGFADRKAGSGGIDSGGQCKGGSKSDPERKKGIPWTEEEHRFEAKDTYVLMSKFVNRLTKIKAPLVNRLFLLGLDKFGKGDWRSISRNFVVSRTPTQVASHAQKYFIRLNSINRDRRRSSIHDITSVNDGDVQTSS
>Phalaenopsis_pulcherrima__(Contig_5379)
EHRLFLLGLDKYGKGDWRSISRNFVISRTPTQVASHAQKYFIRLNSMNKDRRRSSIHDITNVSNGDLSASQGPITGQVNNISSPISSKAIKQPSHTTASAPGIAVYGSAVGRPLGGPLMPAVGTPVAGPPSMVYGI
>Phalaenopsis_pulcherrima_(Contig_16644.2)
EEEASWWSREDEKAFENALAMVPYPAKDESEALAPPLAAEDRWLESVAARVPGKSIVEIKKHYGLLIEDVSAIDAGRVPIPRYADDSSSSPRSGDGKKHYGFADRKAGSGGIDSGGQCKGGSKSDPERKKGIPWTEEEHRLFLLGLDKFGKGDWRSISRNFVVSRTPTQVASHAQKYFIRLNSINRDRRRSSIHDITSVNDGDVQTSS
>Phalaenopsis_equestris_(Contig_37518)
DHERRKGIAWTEEEHRLFLLGLDKYGKGDWRSISRNFVISRTPTQVASHAQKYFIRLNSMNKDRRRSSIHDITNVSNGDLSASQGPITGQVNNISSPISSKAIKQPSHTAASAPGIAVYGSAVGRPLGGPLMPAIGTPVAGPPSMVYGI
>Phalaenopsis_equestris_(Contig_20574)
NSNWLIGEKKSGNWTQQENKLFENALAHFDRDTPDRWMRVAGMIPGKTVEDVMSHYHDLEEDVTCIEAGLVPFPGYNSSSFTLDWESGHGFDEVKHAYSISVKRPGTRLIDHERKKGVPWTEEEHKYCSIQSIFVISNNFFKFSPYDPVCLGWLKRIENKKEGSLCVNSKHCLIGTLAVIIHIEILLKLLPLVFFLQMVTVCSLIFISMHYFIFCRRFLMGLKKYGKGDWRNISRNFVVTRTPTQVASHAQKYFIRLNSGSKDKRRASIHDIPWLMWKIADLPPHLSHVQQQLQPLQKISLWSIQSSLMRKASVSPDKTRLVQPPYGIQPYGMKLQAHNLNNGNLNGSAMGHHGVLFM
>Phalaenopsis_equestris_(Contig_17323)
EEEASWWSREDEKAFENALATVPYPAKDESEALAPPLAAEDRWLESVAARVPGKTIIEIKKHYGLLIEDVSAIDAGRVPIPRYDDDSSSSPRSGDQAGKKHNGFADRKAGSGGFDSGGQCKGGSKSDPERKKGIPWTEEEHR
10. DRIF
>Phalaenopsis_equestris_(Contig_67463)
FTKKMIVIVPMVHQKRISNIAAKRKYIHLRERIPHLFLPIFTFPSCRIIFISTAFHVFFPTHPTTPQCNVPYRFIWQKGSNLDIFHYGRLIGILDEPVTQCLFFVGPISCTCIMLETSEIKMVISVRTSFQQHRRSTVQSTRVSSQHHACSAINLSLYQTSCAAYCPSLKRTNMLSAEGRREHPMLKVHIRICRRIHHEKISETQ
>Phalaenopsis_equestris_(Contig_59561)
FGMIVVIHWMHHKRIARYIVELMHILHGRRINHLFLSIFNLLPRVKFFKFSTFVTFLPIHPSTSQCDIPYSLLRQKCSNFDIFQNARLISIFDESMMDSLFFVGPINSTCIMLQTSHGFQEQTALRIPLQNHGRCVAQNTARVSPPHHTRTTHPSRTVNSSLNNTSSTINCPRLERNYKLIAEGRRKDPIMKAHIRISRHTHNQQSSESLVHLRTVKLTNLILVRLNPQILLLRTSVKALDLSYLPSGEPAESSTLPAIPPAMLQLLSNGMKERKRRAALFLKYRRRKASDLSEFCKRNANPGSSIRCQQLWILSPSTAFSSLTSHLSLSLSL
>Phalaenopsis_equestris_(Contig_59480)
WLLLHINAIGIEYCLSCVWEDAGNKIFVYCHRQWWHLTHYSRHSTHAVENGRDVIPCAKEISIVLNFSFKISYNLTKNLSIFLEKLSNRIIDDRSFGMIVVIHWMHHKRIARYIVELMHILHGRRINHLFLSIFNLLPRVKFFKFSTFVTFLPIHPSTSQCDIPYSLLRQKCSNFDIFQNARLISIFDESMMDSLFFVGPINSTCIMLQTSHGFQEQTALRIPLQNHGRCVAQNTARVSPPHHTRTTHPSRTVNSSLNNTSSTINCPRLERNYKLIAEGRRKDPIMKKLKLSASML
>Phalaenopsis_equestris_(Contig_58408)
SMAADSNMSFHNGVFPSSFCNQLVVSFQSGAVNGATGVIQGGINSSGGMSGSSGMVRGGNPSGVLSNTSSMILQGNSQSSLFLEPMAGLKHDTGLAVDWSYKEQAILHHGLIKYADQPSILKYIKIAALLPEKTVRDVALRCRWMNRKEGDKRRKLEEFYTGKKIKDRKEKMVNSSSMENMHQLNNVAGYPFMMHPMNHNNHLLTEAPVINDAIRQLFQENAQVFGQIVANLERLKVQDNADLFLRTRNNITAILNSMSGMPGIMSQMPPLPVTINEDLVTSILPNTTQALIFNSPNGINVKQEPR
>Phalaenopsis_equestris_(Contig_57417)
SENDSSQRFGRSVQSDQGAVLLGLQLLCMKFHHHSPWTSSAHKEGYAEPLGVKVWLLNQPSPFYLWFSVIGYHLFFFSHFLFSSIYFAKRHLERFSLEGAQLLRNVLLVGQKHICSTCLPMSPAPPLSNTPSALGRVSALAMTPPPPSPSLQRRCSLLHWRPCHPQLPHLLPAATKSLHGSHLLYPTDSHLCPFALKNPPPESSKAIHLRQHQISSPHERQRDTRRAGSSQQMTTIAGFLDPRRESVNQSEPSDVSTKRGDTNNNKCKGFVFVFLPTPCASLVVRLTGNTEKETGSARSREEDEDESFALILVISVSSLGAHIAWLAVYAFPLPRIEKSSNCCHLLRTPCPPCVLLSLPFMRGGNLVLALEVYGFGVGRWVFQRKWAQMICRVKKMGTW…
>Phalaenopsis_equestris_(Contig_40059)
MYAAADSNMNFQHGVLPSSFCTQHVGSFQTGAISSTAGLVQGEINSAAGMMLAGNSGTLNSGSSMLLEGSSNGNYHLDLLAGLKHDTGLTADWSYKEQALLSHGLIQYADQPTIMKYIKIAALLPDKSVRDVALRSSWMSRKENVKRRRYEDYSTGRKCKDRKEKMGDSFTKVNILPFGRNVGYPFLMHHGNNNNHFLSEGRQLLEENVRVLGQIASNLETVKIQDNVNLFLRTRNNITAILNSMSGMPGIMSQ
>Phalaenopsis_equestris_(Contig_38223)
AWTWKNTCNKILIYGHWQWWHLTHYSWHSTHAINRCNIVSCTKKIYIILDLYCFKIRSNLAQNSYIFFELPTCIIDDRSFTKKMIVIVPMVHQKRISNIAAKRKYIHLRERIPHLFLPIFTFPSCRIIFISTAFHVFFPTHPTTPQCNVPYRFIWQKGSNLDIFHYGRLIGILDEPVTQCLFFVGPISCTCIMLETSEIKMVISVRTSFQQHRRSTVQSTRVSSQHHACSAINLSLYQTSCAAYCPSLKRTNMLSAEGRREHPMLKVHIRICCRIHHENISETQI
>Phalaenopsis_equestris_(Contig_37733)
MAADSNIGFANDFDPSPDYNFRVLSLQTDVMNSTAEMNSGVMCSSSGNIIALENFPSVSPEIFGNSPATFNTGTSFGSSCRQRVRGLKHDGRLAVDWTYEEQNILNEGLIRCAGEGHIMKYVKIAALLPNKSARDVALRIRWLVKHEIAKRHKLEEHFTGKRIRERKEKMMHSYLSRNVHIVPPNNTLFSPMMLHADSKKKNSSEVSLQIYRQSSIDKLTTHEMCNHLLLKFIDIYYFSVRYFIFLFKQLV
>Phalaenopsis_equestris_(Contig_21117)
MSMAADSNMSFHNGVFPSSFCNQLVVSFQSGAVNGATGVIQGGINSSGGMSGSSGMVRGGNPSGVLSNTSSMILQGNSQSSLFLEPMAGLKHDTGLAVDWSYKEQAILHHGLIKYADQPSILKYIKIAALLPEKTVRDVALRCRWMNRKEGDKRRKLEEFYTGKKIKDRKEKMVNSSSMENMHQLNNVAGYPFMMHPMNHNNHLLTEAPVINDAIRQLFQENAQVFGQIVANLERLKVQDNADLFLRTRNNITAILNSMSGMPGIMSQMPPLPVTINEDLVTSILPNTT
>Phalaenopsis_pulcherrima_(Contig_44532)
IKMLLQLGFCFTSLSLRDPHIYVCTLVFSKIERSSSFNEIGRGGICLIIPGIELMQFKIDKMQCLAQKRLILSCNFNKSRLVAILQRVVSSMSCSVEDSQGVTSLEFFFLLSASIIGENKVLFGGTICTFLLKECIIFSFLSLILLLVNCSSNLWRLAISCLTSQRILNATSLALLFGKRAAILMYFIIWPSPAHLISPSFRMFCSSYVQSTANLPSCFRPRTLCRGLLPNDVPALKVAGELPKISGLTDGKFSSALIFPDELHMTPEFISAVPFIKSVCKESTRKLSGEGSNSFAKPVLELAAIFSIYVKCYEDLLSSLPPTKFYNSGH
>Phalaenopsis_pulcherrima_(Contig_25660_A1)
GRRGRILCTYFSYCLLSWCSHRLARSGLRSPSTADREIHQLLSFAANPLPSLWLSISAFHEGRKFGAGVRSVWLLRTREVGFSAQMGTNVNLSGKEDGNHGGSSSQQGGGGGAGGDTASSGVRTSNGAAATATATATSASSQALKHDPGLTVYWTAEEQGTLEDMLSRYASDPPVVRYAKVAKLLPEKTVRDVALRSRWMTKKESGKRRKDDSLSRKTKDKKERATDSSAKPSPNLAARPNIPPYAMPMMSMENDDEISCKAIGGPTGQLLDQTAQIFSQISGNFNHFQINDNLTLFCQARDNILKIMNELDDVPGIMSQMPPLPVRLNEELANTILPMPPPAHTLFLSPLLLV
>Phalaenopsis_pulcherrima_(Contig_11508)
SMAADSNMSFHNGVFPSSFCNQLVVSFQSGAVNGAPGVIQGGINSSGGMSGSSGLVRGGNPSGVLSNASSMILQGNSQSSLFLEPMAGLKHDTGLAVDWSYKEQAILHHGLIKYADQPSILKYIKIAALLPEKTVRDVALRCRWMNRKEGDKRRKLEEFYTGKKIKDRKEKMVNSSSMENMHQLNNVAGYPFMMHRMNHNNHLLTEAPVINDAIRQLFQENAQVFGQIVANLERLKVQDNADLFLRTRNNITAILNSMSGMPGIMSQMPPLPVTINEDLVTSLLPNTTQALMFNSPNGISVKQEPR
>Phalaenopsis_pulcherrima(Contig_53071)
HALGIFNRATMDETYQTLCRIATNLDLLKLQDNINLFCHARHCILSILNCMSSMPGIMRQMPPLPISLNEELLYSILLNTSQVQTYMCGSRNDSDVKQKPSCSNILYVSNPPMTWKWKKISPFALDLEAELAYFNRDK
>Phalaenopsis_pulcherrima(Contig_24990)
LIQYADQPTIMKYIKIAALLPDKSVRDVALRSSWMSRKENVKRRRFEDYSTGRKCKDRKEKMGDSFTKVNIHPFGRNVGYPFLMHHGNNNNHFLSEAPIIDNAGRQLLEENIRVLGQIASNLETVKIQDNVNLFLRTRNNITAILNSMSGMPGIMSQMPPLPVTINEDLVT
>Phalaenopsis_pulcherrima(Contig_10604)
FAAPIIDNAGRQLLEENIRVLGQIASNLETVKIQDNVNLFLRTRNNITAILNSMSGMPGIMSQMPPLPVTINEDLVTSIL
11. TCP family
>Phalaenopsis_equestris_(Contig_9076)
FLERIIRSDLPVNLRAVACRAEKCIEDSQMTPLPVNTKNSSLSSTILSQIMNFSSDMSETDSQNLEKLKESRAGHAFGSVPPSSNNEFSRKCGLFGKFCRLDKLCMADEVHLRKFNGLLENGGSHHCVVASITVKAPVHDVWNVLTAYETLPEIVPNLAISKILLRDNSKVRILQEGCKGLLYMVLHARVVLDLHEKHEEEISFEQVEGDFASFQGKWQLEQLGDQHTLLKYSVESKMCNDNFLPEAIVEEVVYKDLPSNLCAIRDFVENRVNAMSDPPTKAMAPAEDDVHMTEDILKENISSMSSNTLKYRPRVPGLQKDLDILKTEIARFVSEHGQEGFMPMRKQLRLHGRVDIEKAITRLGGFRKVASLVNLSLAYKHRKPKGYWDSLENMQEEIS…
>Phalaenopsis_equestris_(Contig_11107)
RKDRHKKIYTAKGPRDRRMRLSLDVARKFFDLQDLLAFDKASNTVQWLLNKSKAAIKERMAESKGKVSTSERKEGSSTICENKRKSPAAAVTKASKRTTAMLRVARECR
>Phalaenopsis_equestris_(Contig_23453.1)
RRRQIRKDRHSKINTAQGPRDRRMRLSLDVARKFFDLQDLLGFDKASKTVQWLLTMSKAAIKELVGSASKCTVVSSSEGEKDISTVSDNKGKTKSAILASEFEKNAKPKSRILRSRSIAQPKLVARESREKARARARERTLEKKMMRCCRPEDGSKSNQQANILKSIPLGGFLQEEYSSSHGLKSSLDFVAEMEEHCSTSPIMYAKEHDHNGSSSAVVFHCNQQTAVSLFQEQWDHRSAFPSNYIDEKVLFGEALLQTRYGRGISTPSMFDHV
>Phalaenopsis_equestris_(Contig_23543.2)
SGAAQPITGRRRQIRKDRHSKINTAQGPRDRRMRLSLDVARKFFDLQDLLGFDKASKTVQWLLTMSKAAIKELVGSASKCTVVSSSEGEKDISTVSDNKGKTKSAILAS
>Phalaenopsis_equestris_(Contig_31248.1)
LHARVVLDLHEKHEEEISFEQVEGDFASFQGKWQLEQLGDQHTLLKYSVESKMCNDNFLPEAIVEEVVYKDLPSNLCAIRDFVENRVNAMSDPPTKAMAPAEDDVHMTEDILKENISSMSSNTLKYRPRVPGLQKDLDILKTEIARFVSEHGQEGFMPMRKQLRLHGRVDIEKAITRLGGFRKVASLVNLSLAYKHRKPKGYWDSLENMQEEISRFQRNWGMDPTYMPSRKTFERAGRYDIARALEKWGGLQEVSRLLSLEVRHSRKTGDRDGENQRDSKVCETEDHRTVSHKPIISQDTQKWLTKLKNLDINWVE
>Phalaenopsis_equestris_(Contig_57431)
MISAAVENNMQGRALSIFLEMVELGFIPNEFTLSSVIHACSNPCFGKVGILLLGSAIKTGFGKRNASVAGALIDMLAKNGDLASARKVFDEILEKNEVVWTLMITRYAQHGLCMDAVKLFLEFLFDDFVPDQFSLSSVISACAELESVLLGKQLHSLAIRVGFVCEVCVGCSLVNMYAKCAQGSTMDDSRKVFDRMPNHNVMSWTAVISGYVQSGRNDEQALILFLQMLEGKIKPNHFTYSSILKACANLSNIDLGKQVYTHVIKTGLAFVNIVGNSLVTMFTNSGSMEDACKAFEVLYEKNLISYNALVDGYVKNSNSEEVFEIFQQMKSMNLGANTFTFASLLSSAASIGVMIKGQQLHAQLLKMGFESDICINNALISMYSRCGNVEDACNVFDEM…
>Phalaenopsis_equestris_(Contig_60585)
NTFFSSAGHSPKVHWKIRSDNSLKKYGREAKSWYHADFICQNCCRPWTSFNRPFPFKFNKISINHSELQLPFIIQVIEFLKIQDHSSLNLPVQSPLHASLLQPYPAHIWAGNPSTIDKIWDEIGKPLIISEHSPHGIHISVDESFSPNSALSPRDYINLVVDHALLLLVVLRPARVRRKPPLQLLIRMSGPSDGEAKDTRAGGECRQRRVDRRTLLWAFQRGDEPVGGVRTAASAHWMQKRARPYGNGNNLLGLSSCSAGLIEVTDSNERLRLSVPRRPVHLPSETPTKGSGDQPVAVIDILRPPCLFMLPRQRAHSFLSAAAMEASVLREQGGARRARGARGPLRGCSLLARAPNGSSRPRCGCRVESAHLAACRFHPKSYLWKDSLPRCGQDMAGAE…
>Phalaenopsis_equestris_(Contig_69164)
AFHQDSLHDIFIPAASGAEAGAPIYAQPIAGWKRKIRKEAQDNTAKDPRRRMRLSLELHASFDLQDLLGFDKQVRRSMASHHVKSAIKELCGFQVYSCFFFRRKRHLDCIGQGQNISYSCK
>Phalaenopsis_pulcherrima_(Contig_19396)
RKDRHSKVCTAKGPRDRRVRLSAHTAIQFYDVQDRLGYDRPSKAVDWLIKNAKSAIDELA
>Phalaenopsis_pulcherrima_(Contig_25018)
VSGTLESRFSPSRSAVFLGCLTSRDRRRETSCKPPHFSSARAMSRPARSNAFRLGMVGSIPQFLWNRLISSCIFSRLSQPFGFLCLARERFIKLATFLNPPNRVIAFSISTLPCKRSCFLIGMKPSPCSDTNLAISALRMSKSFCKPGTLGLHFNVLEVMLEIFSFRISSAICTSSSAGGIALVGGSLIAFTLFSTKSRIAHKFDGRSLYTTSSTMASGRKLSLHIFDSTLYLSKVCWSPSCSNCHFPWNEAKSPSTCSKLISSSCFSCKSRTTRAWRTIRRPLQPSRMRTLLLSRSRILLIAKFGTISGSVSAVRTFQTSTGALTVMLATTQEPPFSFSTSNSDIVANAKLFQLIFIHQKIIWIAKLTNRPLNLRKWTSSAIHNLSNLQNFPNKPQFL…
>Phalaenopsis_pulcherrima_(Contig_43445)
FLERIIRSDLPVNLRAVACRAEKCIEDSQMAPLPVNTNNSSLPSTILSQTMNFSSDMSETDSQNLEKLKESRAGHAFGFVPPSSNNEFNRNCGLFGKFCRLDKLCMADEVHLRKFNGLLENGGSHHCVVASITVKAPVHEVWNVLTAYETLPEIVPNLAISKILLRDNSKVRILQEGCKGLLYMVLHARVVLDLHEKHEEEISFEQVEGDFASFQGKWQLEQLGDQHTLLKYSVESKMCNDNFLPEAIVEEVVYKDLPSNLCAIRDFVENRVNAMSDPPTKAMPPAEDDVHMAEDILKENISSITSNTLKCRPRVPGLQKDLDILKAEIARFVSEHGQEGFMPMRKQLRLHGRVDIEKAITRLGGFRKVASLMNLSLAYKHRKPKGYWDSLENMQEEIS…
>Phalaenopsis_pulcherrima_(Contig_51411.1)
PLPLVCSKTSPKRTFSSIPSHCSNKLTAVSLQSNTTAELEPLSSSFAYIIGELEQSSISATKSKEDFKSWELEYSSCRKPPKGIDFKILACWPLLLPSSGLQHLIIFFSKVLSLALALALSLDSLATNLGRTMGLLLVFAFFSNSLARIPDVDFPLLSDTIEISSSPSEEETTVHLEAEPTSSLMAAFDMVRSHTVLLALSKPSRSWRSKNLRATSRKASSSCLGSFAVISCY
>Phalaenopsis_pulcherrima_(Contig_51411.2)
XGPRDRRMRLSLDVARKFFDLQDLLGFDKASKTVQWLLTMSKAAIKELVGSASKCTVVSSSEGEEDISIVSDNKGKST
>Phalaenopsis_pulcherrima_(Contig_7338)
SPYTFVKLLSGAVNSRSIYSGEQYHSAIIKLGFFSNVFVTTVLLDLYCKGGNFTVAQQLFDEMPRRNVVTWNTLIHGLSLSDHPNDAIEVFHEMMIEGISPTSFSFSTVLATFSHLRDLMAGILMHCIGLKHGFFSNVVVGTALVNMYCKCSDLTAAKKAFDEMPQLNVVTWTSLYCFTNTSHGEGNLAFTSPTIVCAHFGGSVIWLWKASTLYRDRRARLSIHHCFAHDHVLEMWKLVDFMNVCLNVSDWDQVSFNSIITGFSHLADGWEVLAWFVEMRKAGLDTDIFTFMSILRAVSIVSALREGRQAHALILKCNHDSNISIQNGLVTMYAKCGEINDSKEMFFSMDSPDLISWNSLLSGCAQHGYGEEAMEMFEEMRRIGVKPDGTTYLSVLSAC…

## Sheet: Table S3
Table S3. List of sequences used for phylogenetic analyses
Gene	Class	Species	Code in tree	Accession code	Database
FUL	A	Apostasia shenzenica	AsMADS13	PKA57076.1	NCBI
	A	Apostasia shenzenica	AsMADS15	PKA50368.1	NCBI
	A	Crocus sativus	Kcap1b	AY337929	NCBI
	A	Cymbidium ensifolium	AP1	JX255735	NCBI
	A	Cymbidium faberi	CfMADS1	KC148540	NCBI
	A	Cymbidium faberi	CfAP11	JQ031272	NCBI
	A	Cypripedium formosanum	CFTC009628	CFTC009628	Orchidstra2
	A	Cypripedium formosanum	CFTC014078	CFTC014078	Orchidstra2
	A	Dendrobium thyrsiflorum	DthyrFL2	AY927237	NCBI
	A	Erycina pusilla	EpMADS10	KJ002735	NCBI
	A	Erycina pusilla	EpMADS11	KJ002736	NCBI
	A	Erycina pusilla	EpMADS12	KJ002737	NCBI
	A	Oncidium Gower-Ramsey	OMADS10	HM140846	NCBI
	A	Orchis italica	comp2508	OIcomp2508	Valoroso et al, 2019
	A	Orchis italica	comp3679	OIcomp3679	Valoroso et al, 2019
	A	Orchis italica	comp11046	OIcomp11046	Valoroso et al, 2019
	A	Orchis italica	comp92831	OIcomp92831	Valoroso et al, 2019
	A	Orchis italica	OITC022576	OITC022576	Orchidstra2
	A	Oryza sativa	OsMADS14	AF058697	NCBI
	A	Oryza sativa	OsMADS15	AF058698	NCBI
	A	Phalaenopsis amabilis	ORAP11	DQ104327	NCBI
	A	Phalaenopsis amabilis	ORAP13	DQ104328	NCBI
	A	Vanilla planifolia	VPTC023171	VPTC023171	Orchidstra2
	A	Zea mays	ZAP1	NM001111863	NCBI
	A	Zea mays	ZmM4	NM001111681	NCBI
	A	Zea mays	ZmM15	AJ430632	NCBI
	A	Zea mays	ZmM28	AJ430695	NCBI
	A	Zea mays	ZmMADS3	NM001111457	NCBI
AP3	B	Apostasia shenzhenica	ASH003251	PKA66596.1	NCBI
	B	Cymbidium ensifolium	AP3-1	JQ326261	NCBI
	B	Cymbidium ensifolium	AP3-2	JQ326260	NCBI
	B	Cymbidium ensifolium	AP3-3	JN613151	NCBI
	B	Cymbidium faberi	AP3	HM208536	NCBI
	B	Cymbidium faberi	DEF	HM208535	NCBI
	B	Cymbidiumg goeringii	AP3	HM106983	NCBI
	B	Cymbidium goeringii	DEF	HM106982	NCBI
	B	Dendrobium crumenatum	DcOAP3A	DQ119838	NCBI
	B	Dendrobium crumenatum	DcOAP3B	DQ119839	NCBI
	B	Dendrobium devonianum	AP3	GU126414	NCBI
	B	Dendrobium moniliforme	DMAP3A	EU056327	NCBI
	B	Dendrobium moniliforme	DMAP3B	GU132995	NCBI
	B	Dendrobium moniliforme	DMMADS4	EU056328	NCBI
	B	Elaeis guineensis	DEF1	AY739700	NCBI
	B	Erycina pusilla	EpMADS13/AP3-3	KJ002738	NCBI
	B	Erycina_pusilla	EpMADS14	KJ002739	NCBI
	B	Erycina_pusilla	EpMADS15/AP3-1	KJ002740	NCBI
	B	Gongora galeata	GogalDEF1	FJ804098	NCBI
	B	Gongora galeata	GogalDEF2	FJ804097	NCBI
	B	Gongora galeata	GogalDEF3	FJ804099	NCBI
	B	Oncidium Gower Ramsey	OMADS3	AY196350	NCBI
	B	Oncidium Gower Ramsey	OMADS5	HM140840	NCBI
	B	Oncidium Gower Ramsey	OMADS9	HM140841	NCBI
	B	Orchis italica	OitaDEF1	AB857726	NCBI
	B	Orchis italica	OitaDEF3	AB857728	NCBI
	B	Orchis italica	OitaDEF4	AB857729	NCBI
	B	Phragmipedium longifolium	DEF1	FJ804106	NCBI
	B	Phragmipedium longifolium	DEF3	ACR16046.1	NCBI
	B	Vanilla planifolia	VaplaDEF1	FJ804115	NCBI
	B	Vanilla planifolia	VaplaDEF2	FJ804116	NCBI
	B	Vanilla planifolia	VaplaDEF3	FJ804117	NCBI
	B	Zea mays	silky1	AF181479	NCBI
PI	B	Apostasia shenzenica	ASH003440	PKA66784.1	NCBI
	B	Cymbidium faberi	PI	HQ164433	NCBI
	B	Cymbidium goeringii	GLO	HM106984	NCBI
	B	Dendrobium moniliforme	DMPI	EU056326	NCBI
	B	Dendrobium thyrsiflorum	DthyrPI	DQ017701	NCBI
	B	Erycina pusilla	EpMADS16	KJ002741	NCBI
	B	Gongorag aleata	GogalGLO1	FJ804100	NCBI
	B	Habenaria radiata	HrGLO1	AB232665	NCBI
	B	Habenaria radiata	HrGLO2	AB232664	NCBI
	B	Kadsura japonica	KjPI	AB154849	NCBI
	B	Oncidium Gower-Ramsey	OMADS8	HM140842	NCBI
	B	Orchis italica	OrcPI2	AB537504	NCBI
	B	Orchis italica	OrcPI	AB094985	NCBI
	B	Oryza sativa	OsMADS4	L37527	NCBI
	B	Phragmipedium longifolium	GLO1	FJ804109	NCBI
	B	Vanilla planifolia	GLO1	FJ804118	NCBI
	B	Zea mays	m18	AJ292960	NCBI
	B	Zea mays	zmm16	NM001111667	NCBI
	B	Zea mays	zmm29	NM001111666	NCBI
AG	C	Apostasia shenzenica	AsMADS14	PKA50368.1	NCBI
	C	Apostasia shenzenica	AsMADS16	PKA56325.1	NCBI
	C	Cymbidium ensifolium	AG	JN613149	NCBI
	C	Cymbidium ensifolium	CeMADS1	GU123626	NCBI
	C	Cymbidium ensifolium	CeMADS2	GU123627	NCBI
	C	Cymbidium faberi	AG1	JX050151	NCBI
	C	Erycina pusilla	EpMADS20	KJ002745	NCBI
	C	Erycina pusilla	EpMADS21	KJ002746	NCBI
	C	Erycina pusilla	EpMADS22	KJ002747	NCBI
	C	Gongora galeata	CD28	KF914207	NCBI
	C	Oncidium Gower-Ramsey	OMADS4	KJ819939	NCBI
	C	Orchis italica	AG	JX205496	NCBI
	C	Orchis italica	comp1784	OIcomp1784	Valoroso et al, 2019
	C	Orchis italica	comp16674	Oicomp16674	Valoroso et al, 2019
	C	Oryza sativa	OMADS3	L37528	NCBI
	C	Oryza sativa	KCS268A08	FJ750942	NCBI
	C	Phragmipedium longifolium	MADS.box	KF914208	NCBI
	C	Vanilla planifolia	MADS.box	KF914209	NCBI
	C	Zea mays	ZAG1	NM001111851	NCBI
STK	D	Apostasia shenzenica	AsMADS21	PKA57184.1	NCBI
	D	Apostasia shenzenica	AsMADS20	Ash100002	Zhang et al, 2017
	D	Cycas edentata	AG	AF492455	NCBI
	D	Cymbidium ensifolium	MADS3	JN613150	NCBI
	D	Dendrobium crumenatum	DCOAG2	DQ119841	NCBI
	D	Dendrobium nobile	DNMADS2	EF535599	NCBI
	D	Dendrobium thyrsyflorum	DthyrAG2	DQ017703	NCBI
	D	Erycina pusilla	EpMADS23	KJ002748	NCBI
	D	Ginko biloba	GBM5	AY114304	NCBI
	D	Gonggora galeata	CD21	KF914206	NCBI
	D	Musa acuminata	MaMADS5	EU869310	NCBI
	D	Orchis italica	STK	JX205497	NCBI
	D	Oryza sativa	OsMADS13	AF151693	NCBI
	D	Zea mays	m25	AJ430639	NCBI
	D	Zea mays	zag2	NM001111908	NCBI
	D	Zea mays	ov23	NM001111909	NCBI
AGL6	A/E	Apostasia shenzhenica	ASH006974/AGL6-2	PKA66277.1	NCBI
	A/E	Cymbidium ensifolium	AGL6	JN613148	NCBI
	A/E	Cymbidium faberi	AGL6	HM208534	NCBI
	A/E	Cymbidium goeringii	AGL6-3	GQ265900	NCBI
	A/E	Cymbidium goeringii	AGL6	HM208533	NCBI
	A/E	Cypripedium formosanum	AGL6-2	CFTC002458	Orchidstra2
	A/E	Cypripedium formosanum	AGL6-1	CFTC009193	Orchidstra2
	A/E	Cypripedium formosanum	AGL6-1	CFTC021289	Orchidstra2
	A/E	Erycina pusilla	EpMADS3/AGL6-1	KJ002728	NCBI
	A/E	Erycina pusilla	EpMADS4/AGL6-3	KJ002729	NCBI
	A/E	Erycina pusilla	EpMADS5/AGL6-2	KJ002730	NCBI
	A/E	Oncidium Gower-Ramsey	OMADS1	HM140845	NCBI
	A/E	Oncidium Gower-Ramsey	OMADS7	HM140843	NCBI
	A/E	Orchis italica	comp4335 (AGL6-1)	OIcomp4335	Valoroso et al, 2019
	A/E	Orchis italica	comp8204 (AGL6-2)	OIcomp8204	Valoroso et al, 2019
	A/E	Oryza sativa	OsMADS6	FJ750939	NCBI
	A/E	Oryza sativa	OsMADS17	FJ668596	NCBI
	A/E	Vanilla planifolia	AGL6-1	VPTC014674	Orchidstra
	A/E	Zea mays	ZAG5	NM001112222	NCBI
SEP	E	Apostasia shenzhenica	ASH006741/SEP3	PKA55539.1	NCBI
	E	Apostasia shenzhenica	ASH018282/SEP2	PKA62057.1	NCBI
	E	Aranda deborah	SEP	X69107	NCBI
	E	Asarum caudigerum	mads600	AJ419956	NCBI
	E	Cleisostoma racemiferum	CraOM1	AY056827	NCBI
	E	Cymbidium goeringii	CgSEP1	AXY87448.1	NCBI
	E	Cymbidium goeringii	CgSEP2	APY18452.1	NCBI
	E	Cymbidium goeringii	CgSEP3	APY18453.1	NCBI
	E	Cymbidium goeringii	CgSEP4	APY18454.1	NCBI
	E	Cypripedium formosanum	SEP2	CFTC001197	Orchidstra2
	E	Cypripedium formosanum	SEP1	CFTC021092	Orchidstra2
	E	Dendrobium crumenatum	DCOSEP1	DQ119842	NCBI
	E	Dendrobium nobile	SEP3	HQ388352	NCBI
	E	Erycina pusilla	EpMADS6	KJ002731	NCBI
	E	Erycina pusilla	EpMADS7	KJ002732	NCBI
	E	Erycina pusilla	EpMADS8	KJ002733	NCBI
	E	Erycina pusilla	EpMADS9	KJ002734	NCBI
	E	Gongora galeata	MADS.box	KF914200	NCBI
	E	Houttuynia cordata	HcAP1	AB089153	NCBI
	E	Oncidium Gower-Ramsey	OMADS6	HM140844	NCBI
	E	Oncidium Gower-Ramsey	OMADS11	HM140847	NCBI
	E	Orchis italica	SEP2	OIcomp1006	Valoroso et al, 2019
	E	Orchis italica	SEP4	OIcomp7010	Valoroso et al, 2019
	E	Oryza sativa	OsMADS7	U78891	NCBI
	E	Oryza sativa	OsMADS1	AY895163	NCBI
	E	Phalaenopsis aphrodite	PaSEP4	PATC138539	Orchidstra2
	E	Phalaenopsis aphrodite	PaSEP1	PATC138540	Orchidstra2
	E	Phalaenopsis aphrodite	PaSEP3	PATC141808	Orchidstra2
	E	Phalaenopsis aphrodite	PaSEP2	PATC149982	Orchidstra2
	E	Phalaenopsis aphrodite	PaSEP2	PATC154885	Orchidstra2
	E	Vanilla planifolia	SEP2	VPTC014675	Orchidstra2
	E	Vanilla planifolia	SEP1	VPTC021256	Orchidstra2
	E	Zea mays	ZMM3	Y09301	NCBI
	E	Zea mays	ZMM7	Y09302	NCBI
	E	Zea mays	zmm27	NM001112055	NCBI
	E	Zea mays	ZMM8	Y09303	NCBI
	E	Zea mays	ZmM6	NM001111683	NCBI
	E	Zea mays	zmm24	NM001111679	NCBI
	E	Zea mays	zmm31	NM001111680	NCBI
DIV		Amborella trichopoda		XP_006829488.1	NCBI
		Amborella trichopoda		XP_006837395.1	NCBI
		Amborella trichopoda		XP_011626746.1	NCBI
		Amborella trichopoda		XP_011626780.1	NCBI
		Apostasia shenzenica		PKA48643.1	NCBI
		Apostasia shenzenica		PKA50290.1	NCBI
		Apostasia shenzenica		PKA52052.1	NCBI
		Apostasia shenzenica		PKA56160.1	NCBI
		Apostasia shenzenica		PKA61497.1	NCBI
		Apostasia shenzenica		PKA63123.1	NCBI
		Apostasia shenzenica		PKA66448.1	NCBI
		Apostasia shenzenica		PKA67185.1	NCBI
		Cypripedium formosanum		CFTC006553	Orchidstra2
		Cypripedium formosanum		CFTC010000	Orchidstra2
		Cypripedium formosanum		CFTC010001	Orchidstra2
		Cypripedium formosanum		CFTC012019	Orchidstra2
		Cypripedium formosanum		CFTC013467	Orchidstra2
		Cypripedium formosanum		CFTC015710	Orchidstra2
		Cypripedium formosanum		CFTC018555	Orchidstra2
		Cypripedium formosanum		CFTC025508	Orchidstra2
		Cypripedium formosanum		CFTC025609	Orchidstra2
		Dendrobium catenatum		PKU65167.1	NCBI
		Dendrobium catenatum		PKU67360.1	NCBI
		Dendrobium catenatum		PKU68879.1	NCBI
		Dendrobium catenatum		PKU69007.1	NCBI
		Dendrobium catenatum		PKU87274.1	NCBI
		Dendrobium catenatum		PKU87800.1	NCBI
		Dendrobium catenatum		PKU87872.1	NCBI
		Dendrobium catenatum		PKU77122.1	NCBI
		Orchis italica		ARU86426.1	NCBI
		Orchis italica		ARU86427.1	NCBI
		Orchis italica		ARU86428.1	NCBI
		Orchis italica		ARU86432.1	NCBI
		Orchis italica		ARU86433.1	NCBI
		Orchis italica		ARU86429.1	NCBI
		Orchis italica		ARU86431.1	NCBI
		Phalaenopsis equestris		PEQU_02344	PlantTFDB database
		Phalaenopsis equestris		PEQU_28155	PlantTFDB database
		Vanilla planifolia		VPTC014125	Orchidstra2
		Vanilla planifolia		VPTC014584	Orchidstra2
RAD		Amborella trichopoda		XP_006878579.1	NCBI
		Amborella trichopoda		XP_011621861.2	NCBI
		Amborella trichopoda		XP_011622099.2	NCBI
		Amborella trichopoda		XP_020520569.1	NCBI
		Cypripedium formosanum		CFTC018761	Orchidstra2
		Cypripedium formosanum		CFTC022254	Orchidstra2
		Dendrobium catenatum		PKU79868.1	NCBI
		Dendrobium catenatum		PKU86951.1	NCBI
		Dendrobium catenatum		XP_020689860.1	NCBI
		Dendrobium catenatum		XP_020690181.1	NCBI
		Dendrobium catenatum		XP_020690182.1	NCBI
		Dendrobium catenatum		XP_020694307.1	NCBI
		Dendrobium catenatum		XP_020704219.1	NCBI
		Dendrobium catenatum		XP_028552321.1	NCBI
		Orchis italica		ARU86434.1	NCBI
		Orchis italica		ARU86435.1	NCBI
		Orchis italica		ARU86436.1	NCBI
		Vanilla planifolia		VPTC001035	Orchidstra2
		Vanilla planifolia		VPTC008715	Orchidstra2
DRIF		Amborella trichopoda		XP_006858839.1	NCBI
		Amborella trichopoda		XP_011624676.1	NCBI
		Apostasia shenzhenica		PKA48106.1	NCBI
		Apostasia shenzhenica		PKA65176.1	NCBI
		Apostasia shenzhenica		PKA66711.1	NCBI
		Cypripedium formosanum		CFTC005354	Orchidstra2
		Cypripedium formosanum		CFTC014774	Orchidstra2
		Cypripedium formosanum		CFTC014983	Orchidstra2
		Cypripedium formosanum		CFTC018549	Orchidstra2
		Dendrobium catenatum		XP_020676838.1	NCBI
		Dendrobium catenatum		XP_020694252.1	NCBI
		Dendrobium catenatum		XP_020700648.1	NCBI
		Nelumbo nucifera		XP_010242725.1	NCBI
		Nelumbo nucifera		XP_010258494.1	NCBI
		Nelumbo nucifera		XP_010277338.1	NCBI
		Ophrys sphegodes		OSTC000822	Orchidstra2
		Ophrys sphegodes		OSTC003966	Orchidstra2
		Ophrys sphegodes		OSTC012333	Orchidstra2
		Orchis italica		QCY41322.1	NCBI
		Orchis italica		QCY41323.1	NCBI
		Orchis italica		QCY41324.1	NCBI
		Orchis italica		QCY41325.1	NCBI
		Oryza sativa		Os02g42020.1	rapdb database
		Oryza sativa		Os04g41830.1	rapdb database
		Oryza sativa		Os04g44210.1	rapdb database
		Oryza sativa		Os04g57700.1	rapdb database
		Oryza sativa		Os05g24000.1	rapdb database
		Oryza sativa		Os08g01080.1	rapdb database
		Vanilla planifolia		VPTC007037	Orchidstra2
		Vanilla planifolia		VPTC019257	Orchidstra2
TCP family	Class I/PCF	Phalaenopsis aphrodite	PCF	PATC124397	Orchidstra2
		Phalaenopsis aphrodite	PCF	PATC125299	Orchidstra2
		Phalaenopsis aphrodite	PCF	PATC157577	Orchidstra2
		Apostasia shenzhenica		PKA64776	NCBI
		Asparagus officinalis		XP_020260049 .1	NCBI
		Phalaenopsis equestris	PCF1	KT258871	NCBI
		Phalaenopsis equestris	PCF2	KT258872	NCBI
		Phalaenopsis equestris	PCF3	KT258873	NCBI
		Phalaenopsis equestris	PCF4	KT258874	NCBI
		Phalaenopsis equestris	PCF5	KT258875	NCBI
		Phalaenopsis equestris	PCF6	KT258876	NCBI
		Phalaenopsis equestris	PCF7	KT258877	NCBI
		Phalaenopsis equestris	PCF8	KT258878	NCBI
		Phalaenopsis equestris	PCF9	KT258879	NCBI
		Phalaenopsis equestris	PCF10	KT258880	NCBI
		Phalaenopsis equestris	PCF11	KT258881	NCBI
		Zea mays		B4FQS4	Uniprot
		Zea mays		B6U2U5	Uniprot
	Class II/CIN	Apostasia shenzhenica		PKA62001.1	NCBI
		Asparagus officinalis		XP_020268642.1	NCBI
		Hypoxis decumbens		AQR59332.1	NCBI
		Phalaenopsis aphrodite	CIN	PATC129038	Orchidstra2
		Phalaenopsis aphrodite	CIN	PATC133065	Orchidstra2
		Phalaenopsis aphrodite	CIN	PATC134871	Orchidstra2
		Phalaenopsis aphrodite	CIN	PATC135086	Orchidstra2
		Phalaenopsis equestris	PeCIN1	KT258882	NCBI
		Phalaenopsis equestris	PeCIN2	KT258883	NCBI
		Phalaenopsis equestris	PeCIN3	KT258884	NCBI
		Phalaenopsis equestris	PeCIN4	KT258885	NCBI
		Phalaenopsis equestris	PeCIN5	KT258886	NCBI
		Phalaenopsis equestris	PeCIN6	KT258887	NCBI
		Phalaenopsis equestris	PeCIN7	KT258888	NCBI
		Phalaenopsis equestris	PeCIN8	KT258889	NCBI
		Phalaenopsis equestris	PeCIN9	KT258890	NCBI
		Oryza punctata		A0A0E0JFI7	Uniprot
	Class II/ CYC/TB1	Asparagus officinalis		ONK75185	NCBI
		Phalaenopsis equestris	PEQU_06749_CYC2/TB1	PEQU06749	PlantTFDB database
		Phalaenopsis equestris	PEQU_06750_CYC3/TB1	PEQU06750	PlantTFDB database
		Phalaenopsis equestris	PEQU_11715_CYC1/TB1	PEQU11715	PlantTFDB database
		Dendrobium catenatum		XP_028556330.1	NCB
		Dendrobium catenatum		XP_028548590.1	NCB
		Dendrobium catenatum		PKU87473.1	NCB
		Orchis italica		ALK28592.1	NCBI
		Oryza sativa		XP_015630237.1	NCBI
		Zea mays		XP_008665277.1	NCBI
		Oryza sativa		BAC99350.1	Uniprot
		Oryza sativa		AF25063.2	Uniprot
		Zea mays		ACN28154.1	NCBI
		Zea mays		AFN61320.1	NCBI
		Zea mays		ACN28154.1	NCBI

## Sheet: Table S4
Table S4. Results of differential gene expression of MADS-box gene analyses using DESeq in R. Twelve pairwise tests between the three sample types (early buds, callus, and gynostemium) of P.equestris and P.pulcherrima were performed. BaseMean: mean counts per gene; log2 fold change: effect size estimate; lfcSE: standard error estimate for log2 fold change; stat: Wald test; padj: BH-adjusted p-val…
P.equestris: early bud vs callus
Gene	log2FoldChange	lfcSE	pvalue	stat	pvalue	padj
FUL clade 2	112.859	6.68784	0.734778	9.10184	8.88128e-20	2.1093e-19
STK clade 2	33.5651	6.20182	1.27166	4.87693	1.07748e-06	1.57478e-06
AG clade 1	1389.78	5.45074	0.403633	13.5042	1.47704e-41	9.35462e-41
AG clade 2	899.637	5.03332	0.436844	11.522	1.02197e-30	4.85435e-30
FUL clade 1	99.9731	4.94162	0.564057	8.76085	1.93779e-18	3.43933e-18
STK clade 1	122.834	4.30125	0.905778	4.74867	2.04756e-06	2.77883e-06
AGL6 clade 3	149.243	4.29223	0.406731	10.553	4.92047e-26	1.55815e-25
AG clade 3	3.00672	3.83687	1.67462	2.29118	0.0219528	0.0245355
SEP clade 4	141.986	3.44764	0.368484	9.35629	8.25858e-21	2.24161e-20
AP3 clade 2	146.589	1.45374	0.544114	2.67175	0.00754558	0.00896038
SEP clade 3	1343.19	-1.04347	0.237714	-4.38959	1.13565e-05	1.43848e-05
SEP clade 2	1068.82	-1.7939	0.166226	-10.792	3.75593e-27	1.42725e-26
AP3 clade 3	1655.75	-2.35066	0.310691	-7.56591	3.85167e-14	6.09847e-14
AP3 clade 1	852.391	-2.71646	0.302336	-8.9849	2.58976e-19	5.46728e-19
PI clade 1	3943.19	-2.92179	0.333622	-8.75779	1.99119e-18	3.43933e-18
AP3 clade 4	1327.89	-4.24647	0.275736	-15.4005	1.62349e-53	3.08464e-52
AGL6 clade 2	4758.32	-5.1463	0.378955	-13.5802	5.24658e-42	4.98425e-41
P.equestris: early bud vs gynostemium
Gene	log2FoldChange	lfcSE	pvalue	stat	pvalue	padj
FUL clade 1	112.859	4.7106	0.47755	9.8641	5.95689e-23	3.57413e-22
FUL clade 2	99.9731	1.27759	0.400193	3.19243	0.00141079	0.00253943
AGL6 clade 3	149.243	0.519653	0.288896	1.79875	0.0720575	0.099772
AGL6 clade 1	1165.38	0.378206	0.17338	2.18137	0.0291561	0.0437342
SEP clade 3	1343.19	-0.789827	0.237073	-3.33157	0.000863561	0.00194301
AGL6 clade 2	4758.32	-1.01393	0.379726	-2.67016	0.00758159	0.0124062
PI clade 1	3943.19	-1.09617	0.333739	-3.2845	0.00102163	0.00204325
SEP clade 2	1068.82	-1.17819	0.165577	-7.11571	1.11341e-12	4.00828e-12
STK clade 2	33.5651	-1.86442	0.485701	-3.83861	0.000123733	0.000318171
AP3 clade 4	1327.89	-1.92517	0.276525	-6.96201	3.35463e-12	1.00639e-11
AG clade 1	1389.78	-3.17026	0.216515	-14.6423	1.50951e-48	1.35855e-47
AG clade 2	899.637	-3.33073	0.206127	-16.1586	9.87133e-59	1.77684e-57
STK clade 1	122.834	-3.43388	0.349874	-9.81463	9.73985e-23	4.38293e-22
P.equestris: callus vs gynostemium
Gene	log2FoldChange	lfcSE	pvalue	stat	pvalue	padj
AGL6 clade 2	4758.32	4.13237	0.378042	10.931	8.19652e-28	5.19113e-27
AP3 clade 1	852.391	3.15626	0.303282	10.407	2.30335e-25	1.09409e-24
AP3 clade 3	1655.75	2.66319	0.310956	8.56451	1.08534e-17	2.94591e-17
AP3 clade 4	1327.89	2.32131	0.271667	8.54468	1.28894e-17	3.06123e-17
PI clade 1	3943.19	1.82562	0.333255	5.47816	4.2976e-08	6.80453e-08
SEP clade 2	1068.82	0.615711	0.164428	3.74457	0.000180703	0.00024524
AGL6 clade 1	1165.38	0.517708	0.174598	2.96514	0.00302549	0.00383229
FUL clade 1	112.859	-1.97724	0.760888	-2.59859	0.00936065	0.0111158
AP3 clade 2	146.589	-2.30655	0.542609	-4.25086	2.12954e-05	3.1124e-05
SEP clade 4	141.986	-3.00427	0.369516	-8.13027	4.2832e-16	9.04232e-16
FUL clade 2	99.9731	-3.66403	0.567087	-6.46115	1.03913e-10	1.97434e-10
AGL6 clade 3	149.243	-3.77257	0.407761	-9.25193	2.20467e-20	8.37773e-20
AG clade 3	3.00672	-4.00724	1.67047	-2.39888	0.0164454	0.0183802
STK clade 1	122.834	-7.73513	0.897602	-8.61755	6.84042e-18	2.16613e-17
STK clade 2	33.5651	-8.06624	1.26501	-6.37642	1.81271e-10	3.13104e-10
AG clade 2	899.637	-8.36405	0.434696	-19.2411	1.67535e-82	1.59158e-81
AG clade 1	1389.78	-8.621	0.402291	-21.4297	7.05614e-102	1.34067e-100
P.pulcherrima: early bud vs callus
Gene	log2FoldChange	lfcSE	pvalue	stat	pvalue	padj
FUL clade 1	279.407	12.6655	1.22464	10.3422	4.53913e-25	1.43739e-24
AG clade 1	1826.82	12.1667	1.21027	10.0529	8.91844e-24	2.42072e-23
FUL clade 2	352.175	8.4357	0.642273	13.1341	2.09921e-39	1.43566e-38
AG clade 3	14.8786	8.0518	1.60672	5.01131	5.40598e-07	9.33759e-07
STK clade 2	2076.95	6.74771	0.678156	9.95008	2.5199e-23	5.98476e-23
AG clade 2	1258.65	5.78087	0.440336	13.1283	2.26683e-39	1.43566e-38
STK clade 1	61.3089	3.04584	0.97145	3.13535	0.00171647	0.00232949
AGL6 clade 3	354.921	2.95634	0.445811	6.63137	3.32584e-11	7.02122e-11
AGL6 clade 1	971.791	2.55689	0.169297	15.103	1.54747e-51	2.9402e-50
SEP clade 4	13.4341	1.25901	0.578101	2.17783	0.0294184	0.0328793
SEP clade 1	1715.71	0.909767	0.201303	4.51939	6.20166e-06	9.8193e-06
AP3 clade 3	1814.17	-0.398957	0.142833	-2.79318	0.00521925	0.00661105
AP3 clade 2	147.302	-0.997096	0.421328	-2.36655	0.0179545	0.021321
AP3 clade 1	1212.27	-1.07051	0.257712	-4.15391	3.26844e-05	4.77695e-05
PI clade 1	6473.51	-1.31144	0.202122	-6.4884	8.67543e-11	1.64833e-10
AGL6 clade 2	2077.14	-2.01811	0.178712	-11.2925	1.42909e-29	5.43056e-29
AP3 clade 4	1396.1	-2.05415	0.160795	-12.7749	2.26379e-37	1.0753e-36
P.pulcherrima: early bud vs gynostemium
Gene	log2FoldChange	lfcSE	pvalue	stat	pvalue	padj
FUL clade 1	279.407	7.36371	0.511907	14.3849	6.44023e-47	1.22364e-45
STK clade 2	2076.95	5.79437	0.67688	8.5604	1.12474e-17	3.56167e-17
FUL clade 2	352.175	5.1467	0.525103	9.80132	1.11127e-22	4.22283e-22
AGL6 clade 1	971.791	2.04274	0.169659	12.0402	2.18299e-33	2.07384e-32
AGL6 clade 2	2077.14	1.85405	0.184896	10.0275	1.15361e-23	5.47965e-23
SEP clade 4	13.4341	1.70471	0.624511	2.72967	0.00633979	0.00926584
AP3 clade 3	1814.17	0.582839	0.1443	4.03907	5.36635e-05	8.49672e-05
SEP clade 2	1624.55	-0.351102	0.151772	-2.31335	0.0207032	0.0280972
AP3 clade 1	1212.27	-0.453069	0.258479	-1.75283	0.0796318	0.0890002
AGL6 clade 3	354.921	-0.805112	0.43549	-1.84875	0.0644942	0.0765868
AP3 clade 2	147.302	-0.821383	0.423687	-1.93865	0.0525434	0.066555
SEP clade 1	1715.71	-1.11192	0.200284	-5.55169	2.82926e-08	5.37559e-08
PI clade 1	6473.51	-1.19415	0.202221	-5.90521	3.52205e-09	7.43544e-09
AP3 clade 4	1396.1	-1.20697	0.161963	-7.45212	9.18546e-14	2.18155e-13
AG clade 2	1258.65	-3.00768	0.360993	-8.33167	7.97101e-17	2.16356e-16
AG clade 1	1826.82	-3.05201	0.278075	-10.9755	5.01313e-28	3.17498e-27
STK clade 1	61.3089	-3.71004	0.799987	-4.63763	3.52433e-06	6.08747e-06
P.pulcherrima: callus vs gynostemium
Gene	log2FoldChange	lfcSE	pvalue	stat	pvalue	padj
AGL6 clade 2	2077.14	3.87216	0.183219	21.1341	3.86877e-99	7.35066e-98
AP3 clade 3	1814.17	0.981796	0.143402	6.84646	7.56999e-12	2.05471e-11
AP3 clade 4	1396.1	0.847178	0.157924	5.36445	8.11943e-08	1.92836e-07
AP3 clade 1	1212.27	0.617441	0.257026	2.40225	0.0162945	0.022114
SEP clade 2	1624.55	-0.492876	0.151122	-3.26145	0.00110842	0.001755
AGL6 clade 1	971.791	-0.514156	0.172547	-2.9798	0.00288441	0.00421568
SEP clade 1	1715.71	-2.02168	0.200426	-10.0869	6.31049e-24	2.99748e-23
FUL clade 2	352.175	-3.28899	0.661813	-4.96967	6.70662e-07	1.41584e-06
AGL6 clade 3	354.921	-3.76145	0.444574	-8.46079	2.65576e-17	1.00919e-16
FUL clade 1	279.407	-5.30181	1.28398	-4.12919	3.6404e-05	6.91676e-05
AG clade 3	14.8786	-6.37408	1.62121	-3.93167	8.43591e-05	0.000145711
STK clade 1	61.3089	-6.75588	0.939725	-7.18921	6.51663e-13	2.0636e-12
AG clade 2	1258.65	-8.78854	0.438291	-20.0518	1.94583e-89	1.84854e-88
AG clade 1	1826.82	-15.2187	1.20974	-12.5802	2.71471e-36	1.71931e-35

## Sheet: Table S5
Table S5. Results of differential gene expression of MYB and TCP genes analyses using DESeq in R. Twelve pairwise tests between the three sample types (early buds, callus, and gynostemium) of P.equestris and P.pulcherrima were performed. BaseMean: mean counts per gene; log2 fold change: effect size estimate; lfcSE: standard error estimate for log2 fold change; stat: Wald test; padj: BH-adjusted p…
P.equestris: early bud vs callus
Gene	Contigs	log2FoldChange	lfcSE	pvalue	stat	pvalue	padj
CYC/TB1 clade 1	Contig_11107	18.281	7.8181	1.21335	6.44339	1.16837e-10	4.08931e-10
DIV clade 1	Contig_36648	187.843	4.41456	0.544316	8.11028	5.0504e-16	5.30292e-15
DRIF clade 2	Contig_37733	35.522	1.95123	0.386268	5.0515	4.38344e-07	1.15065e-06
RAD clade 1	Contig_37518	130.21	1.51264	0.174078	8.6894	3.64343e-18	7.6512e-17
DIV clade 1	Contig_63209	149.743	0.424599	0.219776	1.93196	0.0533644	0.0916894
RAD clade 1	Contig_20574	149.743	0.424599	0.219776	1.93196	0.0533644	0.0916894
PCF clade 1	Contig_31248	88.2325	-0.497629	0.179358	-2.7745	0.00552862	0.0116101
DRIF clade 3	Contig_59439	329.003	-0.587583	0.308417	-1.90515	0.0567601	0.0916894
RAD clade 1	Contig_17323	84.681	-0.971675	0.185286	-5.24419	1.56971e-07	4.70912e-07
DIV clade 2	Contig_17323	70.5724	-0.981238	0.207358	-4.7321	2.22214e-06	5.18499e-06
DRIF clade 2	Contig_57417	108.579	-1.10747	0.151884	-7.29154	3.06434e-13	1.60878e-12
PCF clade 1	Contig_9076	346.948	-1.89236	0.284709	-6.64666	2.99828e-11	1.25928e-10
PCF clade 1	Contig_60585	380.462	-1.99016	0.256454	-7.76029	8.47372e-15	5.9316e-14
P.equestris: early bud vs gynostemium
Gene	Contigs	log2FoldChange	lfcSE	pvalue	stat	pvalue	padj
CYC/TB1 clade 1	Contig_11107	18.281	8.44879	1.21335	6.96317	3.32694e-12	6.98658e-11
DRIF clade 2	Contig_57417	108.579	-0.399967	0.153003	-2.61411	0.00894598	0.0469664
DIV clade 1	Contig_63209	149.743	-0.486835	0.206367	-2.35907	0.0183207	0.0641223
RAD clade 1	Contig_20574	149.743	-0.486835	0.206367	-2.35907	0.0183207	0.0641223
PCF clade 1	Contig_31248	88.2325	-0.493937	0.170019	-2.90518	0.00367042	0.025693
DRIF clade 3	Contig_59439	329.003	-1.1707	0.305622	-3.83053	0.000127865	0.00134258
P.equestris: callus vs gynostemium
Gene	Contigs	log2FoldChange	lfcSE	pvalue	stat	pvalue	padj
PCF clade 1	Contig_60585	380.462	1.44095	0.253692	5.67992	1.34756e-08	8.53452e-08
PCF clade 1	Contig_9076	346.948	1.33871	0.282079	4.74588	2.07603e-06	7.88892e-06
DIV clade 2	Contig_17323	70.5724	0.751126	0.200178	3.75229	0.000175225	0.000332928
RAD clade 1	Contig_17323	84.681	0.745666	0.178678	4.17325	3.00291e-05	6.33948e-05
DRIF clade 2	Contig_57417	108.579	0.707501	0.142303	4.9718	6.6335e-07	3.15091e-06
DRIF clade 3	Contig_59439	329.003	-0.583115	0.305348	-1.90967	0.0561754	0.0970302
DIV clade 1	Contig_63209	149.743	-0.911434	0.216048	-4.21866	2.45755e-05	5.83667e-05
RAD clade 1	Contig_20574	149.743	-0.911434	0.216048	-4.21866	2.45755e-05	5.83667e-05
RAD clade 1	Contig_37518	130.21	-1.26267	0.174882	-7.22011	5.19445e-13	4.93472e-12
DRIF clade 2	Contig_37733	35.522	-1.64445	0.388227	-4.2358	2.27743e-05	5.83667e-05
DIV clade 1	Contig_36648	187.843	-4.27342	0.544311	-7.85106	4.12541e-15	7.83827e-14
P.pulcherrima: early bud vs callus
Gene	Contigs	log2FoldChange	lfcSE	pvalue	stat	pvalue	padj
CIN clade 2	Contig_19396	90.2503	3.45907	0.515163	6.71452	1.88682e-11	3.20759e-10
DIV clade 1	Contig_47863	323.641	2.83764	0.548765	5.17096	2.32899e-07	1.97964e-06
PCF clade 1	Contig_7338	32.1723	1.24785	0.278701	4.47736	7.55721e-06	4.28242e-05
P.pulcherrima: early bud vs gynostemium
Gene	Contigs	log2FoldChange	lfcSE	pvalue	stat	pvalue	padj
CIN clade 2	Contig_19396	90.2503	3.72118	0.518313	7.1794	7.00183e-13	1.19031e-11
DIV clade 1	Contig_47863	323.641	3.47203	0.551098	6.30019	2.97275e-10	2.52684e-09
PCF clade 1	Contig_7338	32.1723	0.987078	0.265723	3.71468	0.000203459	0.00115293
P.pulcherrima: callus vs gynostemium
Gene	Contigs	log2FoldChange	lfcSE	pvalue	stat	pvalue	padj
DIV clade 2	Contig_16644	46.8659	-0.863333	0.301941	-2.85928	0.00424605	0.0240609
RAD clade 1	Contig_51010	46.8659	-0.863333	0.301941	-2.85928	0.00424605	0.0240609
DIV clade 2	Contig_16644	46.8659	-0.863333	0.301941	-2.85928	0.00424605	0.0240609
